# Supplementary material for: An Integrative Explainable Artificial Intelligence Approach to Analyze Fine-Scale Land-Cover and Land-Use Factors Associated with Spatial Distributions of Place of Residence of Reported Dengue Cases
Source: Trop Med Infect Dis. 2023 Apr 20;8(4):238. doi: 10.3390/tropicalmed8040238 (PMC10142856; doi:10.3390/tropicalmed8040238)
Supplement: Supplementary file 1 [file tropicalmed-08-00238-s001.zip]

Archive with 1 entries (1 files):
- tropicalmed-2275659-supplementary.pdf
